# Supplementary material for: Synthesis of Spirocyclopropane-Containing 4H-Pyrazolo[1,5-a]indoles via Alkylative Dearomatization and Intramolecular N-Imination of an Indole–O-(Methylsulfonyl)oxime
Source: Molecules. 2023 Aug 31;28(17):6374. doi: 10.3390/molecules28176374 (PMC10490174; doi:10.3390/molecules28176374)
Supplement: Supplementary file 1 [file molecules-28-06374-s001.zip]

Archive with 1 entries (1 files):
- molecules-2576525-supplementary.pdf
